# Supplementary material for: Paleogenomes Reveal a Complex Evolutionary History of Late Pleistocene Bison in Northeastern China
Source: Genes (Basel). 2022 Sep 20;13(10):1684. doi: 10.3390/genes13101684 (PMC9602171; doi:10.3390/genes13101684)
Supplement: Supplementary file 1 [file genes-13-01684-s001.zip]

Archive with 1 entries (1 files):
- genes-1895936-supplementary-done.pdf
